# Supplementary material for: Effect of GA-sensitivity on wheat early vigor and yield components under deep sowing
Source: Front Plant Sci. 2015 Jul 10;6:487. doi: 10.3389/fpls.2015.00487 (PMC4498040; doi:10.3389/fpls.2015.00487)
Supplement: Supplementary file 1 [file Table_1.XLS]

## Sheet: Table S1
	Table S1. list of wheat genotypes and their country of origin and average number of days to emergence from deep sowing.
	Genotype / cultivar	Genebank ID	Species	Origin	Number of days to emergance
Wheat landraces
	Chuan Mai-18	AUS 24482	Bread Wheat	China	10.13±0.83
	Magnif Magnif M1	CItr 17689	Bread Wheat	USA	7.25±0.46
	Marfed Dwarf	PI 542439	Bread Wheat	USA	7.13±0.83
	9934	PI 182670	Bread Wheat	Lebanon	8.20±1.92
	9735	PI 178750	Bread Wheat	Syria	6.87±0.70
	Dier Alla	CItr 15212	Bread Wheat	Jordan	8.17±0.75
	Gala Karami	PI 151918	Bread Wheat	Iran	8.17±1.47
	Hurma	PI 8811	Bread Wheat	Iraq	10.00±1.00
	Karun	PI 8808	Bread Wheat	Iraq	6.60±0.54
	Maniya	PI 178754	Bread Wheat	Iraq	7.50±1.07
	Misria	PI 208901	Bread Wheat	Iraq	7.13±1.24
	Okama	PI 208902	Bread Wheat	Iraq	8.01±2.01
	Salti Naimya	PI234385	Bread Wheat	Jordan	6.83±0.40
	Croisement	PI 210969	Bread Wheat	Cyprus	7.00±0.63
	Abu Fashi	PI 384037	Durum wheat	Israel	7.00±1.00
	Macedonia	PI 604462	Durum Wheat	Cyprus	8.33±0.57
	E-38	PI 249813	Durum Wheat	Israel	7.50±0.84
	Gaza	CItr 12616	Durum Wheat	Israel	6.50±0.55
	121	PI 382044	Durum Wheat	Iran	7.00±0.01
	D-7	PI 366114	Durum Wheat	Egypt	7.40±0.89
	Damliko	PI 210952	Durum Wheat	Cyprus	7.83±0.75
	Etith	PI 292032	Durum Wheat	Israel	8.71±1.49
	Fere Alexandrinum	PI 134596	Durum Wheat	Syria	6.37±0.52
	Gharbi	PI 182706	Durum Wheat	Syria	7.25±0.50
	JM 3989	PI 572903	Durum Wheat	Israel	6.37±0.52
	Juljulith	PI 292034	Durum Wheat	Israel	6.67±0.82
	Kyperounda	PI 210960	Durum Wheat	Cyprus	8.71±1.25
	MG 26427	PI 534500	Durum Wheat	Egypt	6.57±0.53
	Persian Black	PI 283891	Durum Wheat	Iran	6.88±0.35
	Qutma Horani	PI 283153	Durum Wheat	Jordan	7.67±0.57
	Salti Balga	PI 223168	Durum Wheat	Jordan	7.88±1.72
	Sutra Na'an	PI 234387	Durum Wheat	Jordan	7.80±0.83
	Tripolitico	PI 237632	Durum Wheat	Cyprus	6.60±0.54
	Zenati Bouteille	PI 249822	Durum Wheat	Israel	9.60±1.34
	Langdon	CItr 13165	Durum Wheat	USA	8.13±1.12
	35896	PI 74106	Emmer wheat	Iran	6.83±1.17
	257	PI 94640	Emmer wheat	Iran	9.50±1.73
Modern wheat cultivars
	Afik		Bread Wheat	Israel	9.00±1.19
	Bet Hashita		Bread Wheat	Israel	9.13±1.12
	Miraim		Bread Wheat	Israel	8.25±0.50
	Nirit		Bread Wheat	Israel	8.00±0.01
	Omer		Bread Wheat	Israel	9.50±1.04
	Shefa		Bread Wheat	Israel	9.28±0.95
	Shoam		Bread Wheat	Israel	8.75±0.70
	Yuval		Bread Wheat	Israel	10.5±0.75
	Zahir		Bread Wheat	Israel	10.75±1.11
	C-61		Durum Wheat	Israel	10.50±1.05

## Sheet: Table S2
Table S3. Spearman rank correlations of phenotypic and agronomic traits mesured from 17 wheat lines in conrolled conditions and field experiment.
	Pots experiments			Field experiments
	Day to Emergence	Coleoptile legth		Emergence (%)	No. Tillers	No. Leaves on main stem	Leaf width	TKW	Spikelets per spike	spikes per plant	Grain per spike	Grain per spikelet	Grain per plant	DW per plant	Yield per plant	Harvest index	Yield per plot (GY)	Effect on days to heading
Emergence	-0.02	0.11		0.30	-0.06	-0.11	-0.01	-0.27	-0.28	-0.02	0.05	0.19	0.04	-0.03	-0.02	0.10	0.13	-0.24
Day to Emergence		-0.94***		-0.57*	-0.23	-0.59*	=-0.68**	-0.22	-0.50*	-0.73***	-0.38	-0.09	-0.73***	-0.73***	-0.72**	-0.48*	-0.71**	0.54*
Coleoptile legth				0.59*	0.25	0.62*	0.70**	0.27	0.49*	0.64**	0.365	0.13	0.66**	0.63***	0.65**	0.57*	0.68**	-0.62**
Emergence in the field					0.42	0.51*	0.70**	0.25	0.31	0.37	0.57*	0.38	0.55*	0.47	0.54*	0.62**	0.84***	-0.66**
No. Tillers						0.59*	0.35	-0.09	0.23	0.36	0.26	0.28	0.31	0.29	0.28	0.23	0.37	-0.25
No. Leaves on main stem							0.78***	0.19	0.60*	0.75***	0.34	0.13	0.53*	0.62**	0.53*	0.25	0.57*	-0.73***
Leaf width								0.23	0.614**	0.601**	0.48	0.12	0.55*	0.60*	0.55*	0.39	0.68**	-0.86***
TKW									0.04	0.23	0.46	0.45	0.40	0.38	0.48*	0.63**	0.46	-0.26
Spikelets per spike										0.43	0.22	-0.24	0.47	0.52*	0.46	-0.01	0.45	-0.43
spikes per plant											0.42	0.22	0.78***	0.86***	0.78***	0.37	0.70**	-0.60*
Grain per spike												0.83***	0.79***	0.74***	0.80***	0.62**	0.80***	-0.48*
Grain per spikelet													0.53*	0.47	0.55*	0.59*	0.53*	-0.19
Grain per plant														0.97***	0.99***	0.63**	0.90***	-0.54*
DW per plant															0.97***	0.47	0.84***	-0.56*
Yield per plant																0.65**	0.90***	-0.52*
Harvest index																	0.73***	-0.47
Yield per plot (GY)																		-0.66**
Effect on days to heading
Significance: *= P < 0.05; **= P < 0.001; ***= P < 0.0001; ns = P > 0.05
